# Supplementary material for: An open prospective study on the efficacy of Navina Smart, an electronic system for transanal irrigation, in neurogenic bowel dysfunction
Source: PLoS One. 2021 Jan 29;16(1):e0245453. doi: 10.1371/journal.pone.0245453 (PMC7845961; doi:10.1371/journal.pone.0245453)
Supplement: S1 Data — (XLSX) [file pone.0245453.s005.xlsx]

## Sheet: Sheet1
Data primary objective NAV-0001
NBD score completed at baseline visit and at 3 months follow-up visit.
Subject	Baseline NBD score	3 months NBD score
1	15	9
2	26	14
3	20	21
4	18	18
5	16	16
6	18	18
7	15	12
8	29	16
9	15	4
10	16	17
11	15	14
12	23	16
13	14	2
14	22	2
15	24	12
16	21	6
17	21	6
18	15	10
19	32	8
20	16	5
21	14	9
22	17	9
23	20	12
24	21	12
25	14	9
26	20	6
27	17	12
28	20	16
29	22	8
30	16	14
31	22	4
32	21	16
33	16	10
34	25	4
35	21	4
36	22	20
37	19	8
38	21	18
39	20	14
40	16	14
41	20	3
42	11	5
43	10	4
44	12	8
45	13	8
46	12	6
47	11	12
48	13	3
49	10	1
50	13	10
51	12	8
52	11	4
